# Supplementary material for: Pachyseris inattesa sp. n. (Cnidaria, Anthozoa, Scleractinia): a new reef coral species from the Red Sea and its phylogenetic relationships
Source: Zookeys. 2014 Aug 13;(433):1–30. doi: 10.3897/zookeys.433.8036 (PMC4141178; doi:10.3897/zookeys.433.8036)
Supplement: XML Treatment for Pachyseris [file zookeys.433.8036-treatment1.xml]

<!DOCTYPE tp:taxon-treatment
  PUBLIC "-//TaxonX//DTD Taxonomic Treatment Publishing DTD v0 20100105//EN" "tax-treatment-NSO.dtd">
<tp:taxon-treatment xmlns:tp="http://www.plazi.org/taxpub"><tp:treatment-meta><kwd-group><label>Taxon classification</label><kwd><named-content content-type="kingdom">Animalia</named-content></kwd><kwd><named-content content-type="order">Scleractinia</named-content></kwd><kwd><named-content content-type="family">Agariciidae</named-content></kwd></kwd-group><mixed-citation publication-type="journal"><person-group><name><surname>Terraneo</surname><given-names>Tullia I.</given-names></name><name><surname>Berumen</surname><given-names>Michael L.</given-names></name><name><surname>Arrigoni</surname><given-names>Roberto</given-names></name><name><surname>Waheed</surname><given-names>Zarinah</given-names></name><name><surname>Bouwmeester</surname><given-names>Jessica</given-names></name><name><surname>Caragnano</surname><given-names>Annalisa</given-names></name><name><surname>Stefani</surname><given-names>Fabrizio</given-names></name><name><surname>Benzoni</surname><given-names>Francesca</given-names></name></person-group><article-title><italic>Pachyseris inattesa</italic> sp. n. (Cnidaria, Anthozoa, Scleractinia): a new reef coral species from the Red Sea and its phylogenetic relationships</article-title><source>Zookeys</source><day>13</day><month>8</month><year>2014</year><volume>2014</volume><issue>433</issue><fpage>1</fpage><lpage>30</lpage><pub-id pub-id-type="doi">10.3897/zookeys.433.8036</pub-id></mixed-citation></tp:treatment-meta><tp:nomenclature><label>Genus</label><tp:taxon-name>
                            <tp:taxon-name-part taxon-name-part-type="genus">Pachyseris</tp:taxon-name-part>
                        </tp:taxon-name><tp:taxon-authority>Milne-Edwards &amp; Haime, 1849</tp:taxon-authority></tp:nomenclature><tp:treatment-sec sec-type="Type species"><title>Type species</title><p>(by monotypy). <italic><tp:taxon-name>Agaricia rugosa</tp:taxon-name></italic> Lamarck, 1801.</p></tp:treatment-sec></tp:taxon-treatment>
