# Supplementary material for: Pachyseris inattesa sp. n. (Cnidaria, Anthozoa, Scleractinia): a new reef coral species from the Red Sea and its phylogenetic relationships
Source: Zookeys. 2014 Aug 13;(433):1–30. doi: 10.3897/zookeys.433.8036 (PMC4141178; doi:10.3897/zookeys.433.8036)
Supplement: XML Treatment for Pachyseris speciosa [file zookeys.433.8036-treatment3.xml]

<!DOCTYPE tp:taxon-treatment
  PUBLIC "-//TaxonX//DTD Taxonomic Treatment Publishing DTD v0 20100105//EN" "tax-treatment-NSO.dtd">
<tp:taxon-treatment xmlns:tp="http://www.plazi.org/taxpub"><tp:treatment-meta><kwd-group><label>Taxon classification</label><kwd><named-content content-type="kingdom">Animalia</named-content></kwd><kwd><named-content content-type="order">Scleractinia</named-content></kwd><kwd><named-content content-type="family">Agariciidae</named-content></kwd></kwd-group><mixed-citation publication-type="journal"><person-group><name><surname>Terraneo</surname><given-names>Tullia I.</given-names></name><name><surname>Berumen</surname><given-names>Michael L.</given-names></name><name><surname>Arrigoni</surname><given-names>Roberto</given-names></name><name><surname>Waheed</surname><given-names>Zarinah</given-names></name><name><surname>Bouwmeester</surname><given-names>Jessica</given-names></name><name><surname>Caragnano</surname><given-names>Annalisa</given-names></name><name><surname>Stefani</surname><given-names>Fabrizio</given-names></name><name><surname>Benzoni</surname><given-names>Francesca</given-names></name></person-group><article-title><italic>Pachyseris inattesa</italic> sp. n. (Cnidaria, Anthozoa, Scleractinia): a new reef coral species from the Red Sea and its phylogenetic relationships</article-title><source>Zookeys</source><day>13</day><month>8</month><year>2014</year><volume>2014</volume><issue>433</issue><fpage>1</fpage><lpage>30</lpage><pub-id pub-id-type="doi">10.3897/zookeys.433.8036</pub-id></mixed-citation></tp:treatment-meta><tp:nomenclature><tp:taxon-name>
                            <tp:taxon-name-part taxon-name-part-type="genus">Pachyseris</tp:taxon-name-part>
                            <tp:taxon-name-part taxon-name-part-type="species">speciosa</tp:taxon-name-part>
                        </tp:taxon-name><tp:taxon-authority>(Dana, 1846)</tp:taxon-authority><xref ref-type="fig" rid="F1">Figures 1d–g</xref><xref ref-type="fig" rid="F3">, 3</xref><xref ref-type="fig" rid="F11">, 11a, d</xref><tp:nomenclature-citation-list><tp:nomenclature-citation><tp:taxon-name>Pachyseris speciosa</tp:taxon-name><comment> For synonymy, see <xref ref-type="bibr" rid="B64">Scheer and Pillai (1983)</xref>.</comment></tp:nomenclature-citation></tp:nomenclature-citation-list></tp:nomenclature><tp:treatment-sec sec-type="Material examined"><title>Material examined.</title><p><bold>Holotype:</bold> USNM 119 (<xref ref-type="fig" rid="F2">Figures 2a, c</xref>). Type Locality: East Indies (U.S. Exploring Expedition).</p></tp:treatment-sec><tp:treatment-sec sec-type="Other material"><title>Other material.</title><p>KAUST SA376, Shi'b Nazar, Saudi Arabia, <named-content xmlns:xlink="http://www.w3.org/1999/xlink" content-type="dwc:verbatimCoordinates" xlink:type="simple">22°19'60.00"N, 38°51'15.78"E</named-content>, 16 March 2013, coll. F. Benzoni; KAUST SA714, Ras Al-Ubayd, Saudi Arabia (MV Dream-Master, KBEA), <named-content xmlns:xlink="http://www.w3.org/1999/xlink" content-type="dwc:verbatimCoordinates" xlink:type="simple">26°44.167'N, 36°02.659'E</named-content>, 26 September 2013, coll. F. Benzoni; UNIMIB TO-DJ240, Obock, Djibouti (MV Tara, TOE), <named-content xmlns:xlink="http://www.w3.org/1999/xlink" content-type="dwc:verbatimCoordinates" xlink:type="simple">11°57.517'N, 43°18.787'E</named-content>, 3 February 2010, coll. F. Benzoni; UNIMIB TO-DJ341, Arta region, Djibouti (MV Tara, TOE), <named-content xmlns:xlink="http://www.w3.org/1999/xlink" content-type="dwc:verbatimCoordinates" xlink:type="simple">11°35.365'N, 42°52.560'E</named-content>, 10 February 2010, coll. F. Benzoni; UNIMIB SO020, Roosh, Socotra Island, <named-content xmlns:xlink="http://www.w3.org/1999/xlink" content-type="dwc:verbatimCoordinates" xlink:type="simple">12°37.237'N, 54°21.090'E</named-content>, 12 March 2010, coll. F. Benzoni; UNIMIB SO040, Ras Adho, Socotra Island, <named-content xmlns:xlink="http://www.w3.org/1999/xlink" content-type="dwc:verbatimCoordinates" xlink:type="simple">12°38.638'N, 54°16.147'E</named-content>, 13 March 2010, coll. F. Benzoni; BMRI 66, <!--PageBreak--><!--PageBreak-->Semporna, Malaysia (MV Celebes Explorer, SMEE), <named-content xmlns:xlink="http://www.w3.org/1999/xlink" content-type="dwc:verbatimCoordinates" xlink:type="simple">04°36'10.0"N, 118°45'53.6"E</named-content>, 11 December 2010, coll. Z. Waheed; BMRI 68, Semporna, Malaysia, (MV Celebes Explorer, SMEE), <named-content xmlns:xlink="http://www.w3.org/1999/xlink" content-type="dwc:verbatimCoordinates" xlink:type="simple">04°37'32.2"N, 118°40'58.0"E</named-content>, 12 December 2010, coll. Z. Waheed; UNIMIB PFB342, Madang, Papua New Guinea (MV Alis, NIUGINI), <named-content xmlns:xlink="http://www.w3.org/1999/xlink" content-type="dwc:verbatimCoordinates" xlink:type="simple">05°05.854'S, 145°48.525'E</named-content>, 20 November 2012, coll. F. Benzoni; IRD HS2594, Ilot N'do, Nouméa, New Caledonia, 15 May 2009, coll. F. Benzoni.</p><p><italic>Corallum</italic>: Unifacial and encrusting with foliose margins (<xref ref-type="fig" rid="F1">Figure 1e</xref>) to laminar, sometimes forming tiers of laminae (<xref ref-type="fig" rid="F1">Figure 1d</xref>). The corallum surface is corrugated due to the presence of mostly concentric continuous carinae (<xref ref-type="fig" rid="F1">Figures 1d–g</xref>, <xref ref-type="fig" rid="F3">3a–d</xref>).</p><fig id="F3" position="float" orientation="portrait"><label>Figure 3.</label><caption><p><italic><tp:taxon-name>Pachyseris speciosa</tp:taxon-name></italic>. <bold>a</bold> The holotype USNM 119, West Indies <bold>b</bold> Specimen UNIMIB SO020, Socotra Island <bold>c</bold> Detail of the holotype showing parallel carinae and alternating radial elements <bold>d</bold> Detail of the specimen in <bold>b e</bold> SEM image of IRD HS2673, white arrows point at one of the spatula-shaped processes extending from the inner end of the radial elements and forming the columella <bold>f</bold> SEM image of the same specimen (<xref ref-type="fig" rid="F3">Figure 3e</xref>) in a portion where columella processes are fused to form a continuous structure (white arrow) <bold>g</bold> SEM image of IRD HS2263 showing the ornamentation of the radial elements consisting of vertically fused granules (vfg) seen from above and the zigzag pattern of the radial element margin (dashed line) <bold>h</bold> SEM image of IRD HS2673 showing the radial element zigzag pattern (dashed line) and face ornamentation consisting of clumped granules (<bold>cg</bold>), vertically fused granules (<bold>vfg</bold>), and menianae (<bold>me</bold>).</p></caption><graphic xmlns:xlink="http://www.w3.org/1999/xlink" xlink:href="zookeys-433-001-g003.jpg" position="float" orientation="portrait" xlink:type="simple"/></fig><p><italic>Calices</italic>: Arranged in rows, mostly indistinct although sometimes polyp mouths can have a distinct coloration <italic>in vivo</italic> (<xref ref-type="fig" rid="F1">Figure 1g</xref>) allowing recognition of the position of the single calice underneath. Rows generally long and continuous (<xref ref-type="fig" rid="F1">Figures 1d–g</xref>, <xref ref-type="fig" rid="F3">3a–d</xref>). Series of calices are arranged parallel to each other, concentric and separated by carinae with variable vertical development and inclination with respect to the corallum surface (<xref ref-type="fig" rid="F1">Figures 1d–g</xref>, <xref ref-type="fig" rid="F3">3a–d</xref>). When asymmetrical, carinae are inclined towards the margin of the corallum.</p><p><italic>Columella</italic>: Well-developed, low-lying in the valleys between carinae formed by the fusion of spatula-shaped processes extending from the inner end of the radial elements (<xref ref-type="fig" rid="F3">Figure 3e</xref>). Radial elements of the higher order form larger processes alternating with the smaller ones from the elements of lower order (<xref ref-type="fig" rid="F3">Figure 3e</xref>). In the same series of calices the processes forming the columella can be separate (<xref ref-type="fig" rid="F3">Figure 3e</xref>) or completely fused (<xref ref-type="fig" rid="F3">Figure 3f</xref>).</p><p><italic>Radial elements</italic>: Radial elements are continuous across the carinae, regularly spaced and equal or slightly alternating (<xref ref-type="fig" rid="F3">Figure 3c–d</xref>). Lateral faces bear regularly distributed, parallel lines of granules or/and menianae. Such lateral ornamentation is variable and includes groups of clumped granules (<xref ref-type="fig" rid="F2">Figure 2h</xref>), menianae with minutely beaded edges and vertically fused granules forming structures similar to menianae but oriented perpendicularly rather than parallel to the radial element margin (<xref ref-type="fig" rid="F3">Figure 3g–h</xref>). The upper margin of the radial elements is minutely beaded and typically attains a zigzag pattern with lateral ornamentations at the angles (<xref ref-type="fig" rid="F3">Figure 3g–h</xref>). This pattern can be so pronounced in some specimens as to give the radial elements a “wavy or even crenellated” appearance to the naked eye (<xref ref-type="bibr" rid="B78">Veron and Pichon 1980</xref>: 84; <xref ref-type="bibr" rid="B64">Scheer and Pillai 1983</xref>).</p></tp:treatment-sec><tp:treatment-sec><!--Section generated to contain objects referenced in tp:taxon-treatment.--><fig id="F1" position="float" orientation="portrait"><label>Figure 1.</label><caption><p>Colonies of <italic><tp:taxon-name>Pachyseris rugosa</tp:taxon-name></italic> (<bold>a–c</bold>) and <italic><tp:taxon-name>Pachyseris speciosa</tp:taxon-name></italic> (<bold>d–g</bold>) <italic>in situ</italic>. <bold>a</bold> Image of the whole colony of specimen IRD HS2893, Prony Bay, New Caledonia <bold>b</bold> Lateral view of the fronds of specimen IRD HS2594, Prony Bay, New Caledonia <bold>c</bold> Fronds of specimen IRD HS2856 viewed from above, Prony Bay, New Caledonia <bold>d</bold> Tiers of foliose projections of a colony from New Caledonia <bold>e</bold> Image of specimen UNIMIB SO040, Socotra Island <bold>f</bold> Part of specimen KAUST SA714, Saudi Arabia <bold>g</bold> Detail of a colony with reduced carinae and brightly colored polyp mouths, growing in very turbid environment, Banc des Japonais, New Caledonia.</p></caption><graphic xmlns:xlink="http://www.w3.org/1999/xlink" xlink:href="zookeys-433-001-g001.jpg" position="float" orientation="portrait" xlink:type="simple"/></fig><fig id="F11" position="float" orientation="portrait"><label>Figure 11.</label><caption><p><italic>In situ</italic> and corallum images of <bold>a</bold> and <bold>d</bold> <italic><tp:taxon-name>Pachyseris speciosa</tp:taxon-name></italic> <bold>b</bold> and <bold>e</bold> <italic><tp:taxon-name>Pachyseris inattesa</tp:taxon-name></italic> sp. n., <bold>c</bold> and <bold>f</bold> <italic><tp:taxon-name>Leptoseris mycetoseroides</tp:taxon-name></italic> in the Red Sea.</p></caption><graphic xmlns:xlink="http://www.w3.org/1999/xlink" xlink:href="zookeys-433-001-g011.jpg" position="float" orientation="portrait" xlink:type="simple"/></fig><fig id="F2" position="float" orientation="portrait"><label>Figure 2.</label><caption><p><italic><tp:taxon-name>Pachyseris rugosa</tp:taxon-name></italic>. <bold>a</bold> Lateral view of colony IRD HS1442 <bold>b</bold> Lateral view of colony IRD HS152 showing very irregular fronds and carinae <bold>c</bold> Detail of the fronds of specimen IRD HS152 <bold>d</bold> Specimen IRD HS221, white arrow points at a dash-like columella <bold>e</bold> SEM image of IRD HS2594, white arrows point at the fused dissepiments connecting the inner end of the radial elements and the reduced columellae <bold>f</bold> SEM image of ornamentation on radial elements showing single granules (<bold>sg</bold>), clumped granules (<bold>cg</bold>) and menianae (<bold>me</bold>).</p></caption><graphic xmlns:xlink="http://www.w3.org/1999/xlink" xlink:href="zookeys-433-001-g002.jpg" position="float" orientation="portrait" xlink:type="simple"/></fig></tp:treatment-sec><ref-list><ref id="B64"><mixed-citation xmlns:xlink="http://www.w3.org/1999/xlink" xlink:type="simple"><person-group><name name-style="western"><surname>Scheer</surname><given-names>G</given-names></name><name name-style="western"><surname>Pillai</surname><given-names>CSG</given-names></name></person-group> (<year>1983</year>) <article-title>Report on the stony corals from the Red Sea.</article-title><source>Zoologica, (Stuttgart)</source><volume>133</volume>: <fpage>1</fpage>–<lpage>198</lpage>.</mixed-citation></ref><ref id="B78"><mixed-citation xmlns:xlink="http://www.w3.org/1999/xlink" xlink:type="simple"><person-group><name name-style="western"><surname>Veron</surname><given-names>JEN</given-names></name><name name-style="western"><surname>Pichon</surname><given-names>M</given-names></name></person-group> (<year>1980</year>) <article-title>Scleractinia of Eastern Australia III. Families Agariciidae, Siderastreidae, Fungiidae, Oculinidae, Merulinidae, Mussidae, Pectiniidae, Caryophylliidae, Dendrophylliidae.</article-title><source>Australian Institute of Marine Science Monograph Series</source><volume>4</volume>: <fpage>1</fpage>–<lpage>422</lpage>. doi: <ext-link ext-link-type="doi" xlink:href="10.5962/bhl.title.60646" xlink:type="simple">10.5962/bhl.title.60646</ext-link></mixed-citation></ref></ref-list></tp:taxon-treatment>
