# Supplementary material for: Pachyseris inattesa sp. n. (Cnidaria, Anthozoa, Scleractinia): a new reef coral species from the Red Sea and its phylogenetic relationships
Source: Zookeys. 2014 Aug 13;(433):1–30. doi: 10.3897/zookeys.433.8036 (PMC4141178; doi:10.3897/zookeys.433.8036)
Supplement: XML Treatment for Pachyseris inattesa [file zookeys.433.8036-treatment4.xml]

<!DOCTYPE tp:taxon-treatment
  PUBLIC "-//TaxonX//DTD Taxonomic Treatment Publishing DTD v0 20100105//EN" "tax-treatment-NSO.dtd">
<tp:taxon-treatment xmlns:tp="http://www.plazi.org/taxpub"><tp:treatment-meta><kwd-group><label>Taxon classification</label><kwd><named-content content-type="kingdom">Animalia</named-content></kwd><kwd><named-content content-type="order">Scleractinia</named-content></kwd><kwd><named-content content-type="family">Agariciidae</named-content></kwd></kwd-group><mixed-citation publication-type="journal"><person-group><name><surname>Terraneo</surname><given-names>Tullia I.</given-names></name><name><surname>Berumen</surname><given-names>Michael L.</given-names></name><name><surname>Arrigoni</surname><given-names>Roberto</given-names></name><name><surname>Waheed</surname><given-names>Zarinah</given-names></name><name><surname>Bouwmeester</surname><given-names>Jessica</given-names></name><name><surname>Caragnano</surname><given-names>Annalisa</given-names></name><name><surname>Stefani</surname><given-names>Fabrizio</given-names></name><name><surname>Benzoni</surname><given-names>Francesca</given-names></name></person-group><article-title><italic>Pachyseris inattesa</italic> sp. n. (Cnidaria, Anthozoa, Scleractinia): a new reef coral species from the Red Sea and its phylogenetic relationships</article-title><source>Zookeys</source><day>13</day><month>8</month><year>2014</year><volume>2014</volume><issue>433</issue><fpage>1</fpage><lpage>30</lpage><pub-id pub-id-type="doi">10.3897/zookeys.433.8036</pub-id></mixed-citation></tp:treatment-meta><tp:nomenclature><tp:taxon-name>
                            <tp:taxon-name-part taxon-name-part-type="genus">Pachyseris</tp:taxon-name-part>
                            <tp:taxon-name-part taxon-name-part-type="species">inattesa</tp:taxon-name-part>
                            <object-id xmlns:xlink="http://www.w3.org/1999/xlink" content-type="zoobank" xlink:type="simple">http://zoobank.org/4C6008D7-FF14-47CA-B65D-7E65F88C477D</object-id>
                        </tp:taxon-name><tp:taxon-authority>Benzoni &amp; Terraneo</tp:taxon-authority><tp:taxon-status xmlns:xlink="http://www.w3.org/1999/xlink" xlink:type="simple">sp. n.</tp:taxon-status><xref ref-type="fig" rid="F4">Figures 4</xref><xref ref-type="fig" rid="F5"/><xref ref-type="fig" rid="F6"/><xref ref-type="fig" rid="F7">–7</xref><xref ref-type="fig" rid="F10">, 10a, c, e</xref><xref ref-type="fig" rid="F11">, 11b–e</xref><tp:nomenclature-citation-list><tp:nomenclature-citation><tp:taxon-name>Leptoseris tenuis</tp:taxon-name><comment> Van der Horst, 1921 (partim). <xref ref-type="bibr" rid="B64">Scheer and Pillai 1983</xref>: figs 7–11.</comment></tp:nomenclature-citation><tp:nomenclature-citation><tp:taxon-name>Leptoseris foliosa</tp:taxon-name><comment> Dinesen, 1980. <xref ref-type="bibr" rid="B65">Sheppard and Sheppard 1991</xref>: fig. 85, Plate 58; <xref ref-type="bibr" rid="B77">Veron 2000</xref>: fig. 8.</comment></tp:nomenclature-citation></tp:nomenclature-citation-list></tp:nomenclature><tp:treatment-sec sec-type="Material examined"><title>Material examined.</title><p><bold>Holotype:</bold> RMNH Coel. 41613 (<xref ref-type="fig" rid="F4">Figures 4d</xref>, <xref ref-type="fig" rid="F6">6b–d</xref>). Type Locality: Al Lith, Saudi Arabia (MV Dream-Master, KAUST Biodiversity Cruise to the Farasan Banks and Farasan Islands), <named-content xmlns:xlink="http://www.w3.org/1999/xlink" content-type="dwc:verbatimCoordinates" xlink:type="simple">20°07.690'N, 40°12.513'E</named-content>, 3 March 2013, coll. F. Benzoni.</p><fig id="F4" position="float" orientation="portrait"><label>Figure 4.</label><caption><p><italic><tp:taxon-name>Pachyseris inattesa</tp:taxon-name></italic> sp. n. <italic>in situ</italic>. <bold>a</bold> KAUST SA1300 <bold>b</bold> KAUST SA426 <bold>c</bold> KAUST SA887 <bold>d</bold> holotype RMNH Coel. 41613 <bold>e</bold> KAUST SA1284 <bold>f</bold> KAUST SA004 <bold>g</bold> KAUST SA1301 <bold>h</bold> KAUST SA1305.</p></caption><graphic xmlns:xlink="http://www.w3.org/1999/xlink" xlink:href="zookeys-433-001-g004.jpg" position="float" orientation="portrait" xlink:type="simple"/></fig><fig id="F5" position="float" orientation="portrait"><label>Figure 5.</label><caption><p>Development of carinae and series of calices in <italic><tp:taxon-name>Pachyseris inattesa</tp:taxon-name></italic> sp. n. <italic>in situ</italic>. <bold>a</bold> Well-developed carinae and elongated series of calices in specimen KAUST SA429 <bold>b</bold> Well-developed carinae and short series of calices in specimen KAUST SA887 <bold>c</bold> Poorly developed carinae and short series of calices in specimen KAUST SA1284 <bold>d</bold> Poorly developed carinae and long series of calices in specimen KAUST SA1293.</p></caption><graphic xmlns:xlink="http://www.w3.org/1999/xlink" xlink:href="zookeys-433-001-g005.jpg" position="float" orientation="portrait" xlink:type="simple"/></fig><!--PageBreak--><!--PageBreak--><p><italic>Corallum</italic>: The specimen is 1.5 cm high from the base in its original growth position, and 7.5 × 5.2 cm wide. The holotype is oval-shaped, attached at the centre with free margins and sunken in the central part (<xref ref-type="fig" rid="F4">Figures 4d</xref>, <xref ref-type="fig" rid="F6">6b</xref>). At the opposite ends of its largest diameter the corallum margins bend in different directions with respect to the plane of the central encrusting part (upwards at the left-hand side and downwards at the right-hand side of <xref ref-type="fig" rid="F6">Figure 6b</xref>). The corallum surface is irregularly undulated due to the presence of well-developed carinae, which are symmetrical and thick in the central part (<xref ref-type="fig" rid="F6">Figure 6d</xref>) and become increasingly shorter, lower, and more inclined towards the margins (<xref ref-type="fig" rid="F6">Figure 6c</xref>).</p><fig id="F6" position="float" orientation="portrait"><label>Figure 6.</label><caption><p><italic><tp:taxon-name>Pachyseris inattesa</tp:taxon-name></italic> sp. n. <bold>a</bold> KAUST SA426 <bold>b</bold> Holotype RMNH Coel. 41613 <bold>c</bold> View of the marginal part of the holotype in <bold>b d</bold> View of the central part of the holotype in <bold>b e</bold> KAUST SA678 <bold>f</bold> KAUST SA1301 <bold>g</bold> KAUST SA429.</p></caption><graphic xmlns:xlink="http://www.w3.org/1999/xlink" xlink:href="zookeys-433-001-g006.jpg" position="float" orientation="portrait" xlink:type="simple"/></fig><p><italic>Calices</italic>: Arranged in short rows, mostly distinct (<xref ref-type="fig" rid="F6">Figure 6d</xref>) especially towards the margins where the series become shorter (<xref ref-type="fig" rid="F6">Figure 6c</xref>). Calices and series of calices are arranged parallel to each other, concentric and separated by wide and rounded carinae with variable vertical development and inclination with respect to the corallum surface (<xref ref-type="fig" rid="F4">Figures 4d</xref>, <xref ref-type="fig" rid="F6">6c</xref>). Where carinae separate, single calices or short series become distinct. In these cases, short carinae can resemble proximal cushions, the typical features forming in the agariciid genus <italic><tp:taxon-name>Leptoseris</tp:taxon-name></italic> when the inner or proximal side of an inclined corallite is raised into a cushion-like structure (<xref ref-type="bibr" rid="B15">Dinesen 1980</xref>).</p><!--PageBreak--><!--PageBreak--><p><italic>Columella</italic>: Well-developed, sitting deep in the fossa (<xref ref-type="fig" rid="F6">Figure 6d</xref>) made by one or more processes derived from the inner end of the radial elements.</p><p><italic>Radial elements</italic>: Radial elements are continuous across the carinae, regularly spaced and equal. Lateral faces bear regularly distributed, parallel lines of clumped granules (<xref ref-type="fig" rid="F7">Figure 7e</xref>). The upper margin of the radial elements is minutely beaded and typically attains a zigzag pattern with ornamentations at the angles (<xref ref-type="fig" rid="F7">Figure 7f</xref>).</p><fig id="F7" position="float" orientation="portrait"><label>Figure 7.</label><caption><p>SEM images of <italic><tp:taxon-name>Pachyseris inattesa</tp:taxon-name></italic> sp. n. showing micro-morphological details. <bold>a</bold> Adjacent calices in series in specimen KAUST SA492 <bold>b</bold> Single calice in the same specimen as in <bold>a</bold>, the white arrow points at the single columellar process, which extends from the inner end of the radial elements reaching the fossa <bold>c</bold> Another calice in the same specimen (Figure 7a) with multiple columella processes (white arrows) extending from the inner end of the radial elements <bold>d</bold> A calice of specimen KAUST SA1305, the white arrows point at the finely ornamented columellar processes extending into the fossa from the inner end of the radial elements <bold>e</bold> Parallel and equal radial elements across a carina (top of the carina indicated by the dashed transparent white line) presenting the typical zigzag pattern of the margin (dashed grey line) <bold>f</bold> Detail of radial elements as in Figure 7e, showing the upper margin zigzag pattern (dashed grey line) and face ornamentation consisting of clumped granules (<bold>cg</bold>).</p></caption><graphic xmlns:xlink="http://www.w3.org/1999/xlink" xlink:href="zookeys-433-001-g007.jpg" position="float" orientation="portrait" xlink:type="simple"/></fig><p><italic>Color</italic>: The <italic>in vivo</italic> color was light brown with the top of the collines and the margins of the colony paler.</p></tp:treatment-sec><tp:treatment-sec sec-type="Other material"><title>Other material</title><p><bold>(MV Dream-Master, KAUST Biodiversity cruises, Saudi Arabia):</bold> KAUST SA004, Al Lith (KBEF), <named-content xmlns:xlink="http://www.w3.org/1999/xlink" content-type="dwc:verbatimCoordinates" xlink:type="simple">20°07.690'N, 40°12.513'E</named-content>, 3 March 2013, coll. F. Benzoni; KAUST SA426, Qita al Kirsh, <named-content xmlns:xlink="http://www.w3.org/1999/xlink" content-type="dwc:verbatimCoordinates" xlink:type="simple">22°25.597'N, 38°59.769'E</named-content>, 18 March 2013, coll. F. Benzoni; KAUST SA429, Qita al Kirsh, <named-content xmlns:xlink="http://www.w3.org/1999/xlink" content-type="dwc:verbatimCoordinates" xlink:type="simple">22°25.597'N, 38°59.769'E</named-content>, 18 March 2013, coll. F. Benzoni; KAUST SA678, Al Wajh (KBEA), <named-content xmlns:xlink="http://www.w3.org/1999/xlink" content-type="dwc:verbatimCoordinates" xlink:type="simple">25°23.515'N, 36°41.035'E</named-content>, 25 September 2013, coll. F. Benzoni; KAUST SA860, Shibb al Hab (KBEA), <named-content xmlns:xlink="http://www.w3.org/1999/xlink" content-type="dwc:verbatimCoordinates" xlink:type="simple">27°49.003'N, 35°06.397'E</named-content>, 28 September 2013, coll. F. Benzoni; KAUST SA887, Jazirat Burcan (KBEA), <named-content xmlns:xlink="http://www.w3.org/1999/xlink" content-type="dwc:verbatimCoordinates" xlink:type="simple">27°54.356'N, 35°03.555'E</named-content>, 28 September 2013, coll. F. Benzoni; KAUST SA1284, Fsar, <named-content xmlns:xlink="http://www.w3.org/1999/xlink" content-type="dwc:verbatimCoordinates" xlink:type="simple">22°13.779'N, 39°01.730'E</named-content>, 20 October 2013, coll. F. Benzoni; KAUST SA1293, Fsar, <named-content xmlns:xlink="http://www.w3.org/1999/xlink" content-type="dwc:verbatimCoordinates" xlink:type="simple">22°13.779'N, 39°01.730'E</named-content>, 20 October 2013, coll. F. Benzoni and J. Bouwmeester; KAUST SA1300, Fsar, <named-content xmlns:xlink="http://www.w3.org/1999/xlink" content-type="dwc:verbatimCoordinates" xlink:type="simple">22°13.779'N, 39°01.730'E</named-content>, 20 October 2013, coll. F. Benzoni and J. Bouwmeester; KAUST SA1301, Fsar, <named-content xmlns:xlink="http://www.w3.org/1999/xlink" content-type="dwc:verbatimCoordinates" xlink:type="simple">22°13.779'N, 39°01.730'E</named-content>, 20 October 2013, coll. F. Benzoni and J. Bouwmeester; KAUST SA1305, Fsar, <named-content xmlns:xlink="http://www.w3.org/1999/xlink" content-type="dwc:verbatimCoordinates" xlink:type="simple">22°13.779'N, 39°01.730'E</named-content>, 20 October 2013, coll. F. Benzoni and J. Bouwmeester.</p></tp:treatment-sec><tp:treatment-sec sec-type="Variation of skeletal structures"><title>Variation of skeletal structures.</title><p>Average colony size is around 15 cm in diameter (<xref ref-type="fig" rid="F4">Figure 4</xref>). The largest colony observed in the field was 25 cm across (<xref ref-type="fig" rid="F11">Figure 11b</xref>). Corallum generally encrusting at the centre with foliose margins, thicker in colonies grown in well-lit environments and thinner in those from deeper and lower light conditions. Calices always distinct and arranged in series in most specimens although the length of the series can be very variable within and between specimens (<xref ref-type="fig" rid="F4">Figures 4</xref>–<xref ref-type="fig" rid="F6">6</xref>) and single calices can be also observed (<xref ref-type="fig" rid="F6">Figure 6g</xref>). Carinae are always rounded, however they show much variation in height and width (<xref ref-type="fig" rid="F4">Figure 4</xref>). Examples of the two ends of the wide variation range of the development of carinae in this species are provided in <xref ref-type="fig" rid="F5">Figure 5</xref>. Columella always present, sitting low in the fossa, made of one or multiple spatula-shaped processes extending from the inner end of the radial elements (<xref ref-type="fig" rid="F6">Figures 6a–d</xref>). No dissepiments were observed between the inner ends of the radial elements and the processes forming the columella in calices in series or alone (<xref ref-type="fig" rid="F7">Figures 7a–b</xref>). Although radial elements are generally equal (<xref ref-type="fig" rid="F6">Figures 6f–g</xref>, <xref ref-type="fig" rid="F7">7a–b</xref>) they can be unequal in some specimens (<xref ref-type="fig" rid="F6">Figure 6e</xref>). Their faces’ ornamentation consists of parallel lines of clumped granules (<xref ref-type="fig" rid="F7">Figures 7</xref>, <xref ref-type="fig" rid="F10">10a, c, e</xref>). Clumps of granules can fuse laterally to form short ledge-like features (<xref ref-type="fig" rid="F10">Figure 10e</xref>), however these never develop into menianae <italic>sensu stricto.</italic> The upper margin of the radial elements is minutely beaded (<xref ref-type="fig" rid="F7">Figures 7f</xref>, <xref ref-type="fig" rid="F10">10e</xref>) and typically attains a zigzag pattern with clumps of granules at the angles (<xref ref-type="fig" rid="F7">Figure 7f</xref>).</p><!--PageBreak--><!--PageBreak--><!--PageBreak--></tp:treatment-sec><tp:treatment-sec sec-type="Field characteristics and coloration"><title>Field characteristics and coloration.</title><p>In well-lit conditions and when growing on a horizontal substrate, this species tends to have a wrinkled appearance due to well-developed carinae. In colonies growing on inclined substrate and shaded conditions the carinae are less developed and the corallum surface can attain a smooth or slightly undulating surface. The coloration ranges from a grayish beige (<xref ref-type="fig" rid="F4">Figures 4b, c, h</xref>, <xref ref-type="fig" rid="F5">5a–b</xref>) to brown with some areas having a greener tinge (<xref ref-type="fig" rid="F4">Figures 4a, d–g</xref>, <xref ref-type="fig" rid="F5">5c–d</xref>).</p></tp:treatment-sec><tp:treatment-sec sec-type="Ecology"><title>Ecology.</title><p><italic><tp:taxon-name>Pachyseris inattesa</tp:taxon-name></italic> sp. n. was recorded from different reef habitats between 10 and 35m depth. It grows on exposed reef slopes as well as in underneath overhangs and small caves.</p></tp:treatment-sec><tp:treatment-sec sec-type="Occurrence"><title>Occurrence.</title><p>This species has been sampled along the Saudi Arabian coast in the northern and central Red Sea (<xref ref-type="fig" rid="F8">Figure 8</xref>). It was not recorded in the Farasan Islands, nor further south in the Kamaran Islands, Yemen. To date, its distribution appears to be limited to the Red Sea.</p><fig id="F8" position="float" orientation="portrait"><label>Figure 8.</label><caption><p>Map of the Red Sea showing the sampling sites where <italic><tp:taxon-name>Pachyseris inattesa</tp:taxon-name></italic> sp. n. was collected, including the type locality. Circled regions indicate approximate distribution of the Farasan Banks (a complex reef network spanning about ~250km of the Saudi Arabian coast) and the Farasan Islands (a system of &gt; 80 islands spanning about 150km of the southernmost Saudi Arabian coast adjacent to the Yemeni border).</p></caption><graphic xmlns:xlink="http://www.w3.org/1999/xlink" xlink:href="zookeys-433-001-g008.jpg" position="float" orientation="portrait" xlink:type="simple"/></fig></tp:treatment-sec><tp:treatment-sec sec-type="Affinities"><title>Affinities.</title><p>Among its congeners, this species bears most resemblance to <italic><tp:taxon-name>Pachyseris speciosa</tp:taxon-name></italic>. However, with respect to the macro-morphology of the corallum, the corallites, and in corallite arrangement, this species is similar to and has been previously misidentified as <italic><tp:taxon-name>Leptoseris foliosa</tp:taxon-name></italic>.</p></tp:treatment-sec><tp:treatment-sec sec-type="Etymology"><title>Etymology.</title><p><italic>Inattesa</italic> means “unforeseen” in Italian and stems from the initial bewilderment of the authors once they first examined the skeleton of the new species under a microscope.</p></tp:treatment-sec><tp:treatment-sec><!--Section generated to contain objects referenced in tp:taxon-treatment.--><fig id="F10" position="float" orientation="portrait"><label>Figure 10.</label><caption><p>SEM images of <italic><tp:taxon-name>Pachyseris inattesa</tp:taxon-name></italic> sp. n. (a, c, e) and <italic><tp:taxon-name>Leptoseris foliosa</tp:taxon-name></italic> (b, d, f) <bold>a</bold> and <bold>b</bold> similar arrangement of adjacent calices in specimen KAUST SA1305 and IRD HS2854, respectively <bold>c</bold> and <bold>d</bold> calices the same specimens as in <bold>a</bold> and <bold>b</bold>, respectively <bold>e</bold> and <bold>f</bold> lateral ornamentation of the radial elements (light blue arrows) and pattern of their upper margin in specimens (yellow dashed lines) as in <bold>a</bold> and <bold>b</bold>, respectively.</p></caption><graphic xmlns:xlink="http://www.w3.org/1999/xlink" xlink:href="zookeys-433-001-g010.jpg" position="float" orientation="portrait" xlink:type="simple"/></fig><fig id="F11" position="float" orientation="portrait"><label>Figure 11.</label><caption><p><italic>In situ</italic> and corallum images of <bold>a</bold> and <bold>d</bold> <italic><tp:taxon-name>Pachyseris speciosa</tp:taxon-name></italic> <bold>b</bold> and <bold>e</bold> <italic><tp:taxon-name>Pachyseris inattesa</tp:taxon-name></italic> sp. n., <bold>c</bold> and <bold>f</bold> <italic><tp:taxon-name>Leptoseris mycetoseroides</tp:taxon-name></italic> in the Red Sea.</p></caption><graphic xmlns:xlink="http://www.w3.org/1999/xlink" xlink:href="zookeys-433-001-g011.jpg" position="float" orientation="portrait" xlink:type="simple"/></fig></tp:treatment-sec><ref-list><ref id="B64"><mixed-citation xmlns:xlink="http://www.w3.org/1999/xlink" xlink:type="simple"><person-group><name name-style="western"><surname>Scheer</surname><given-names>G</given-names></name><name name-style="western"><surname>Pillai</surname><given-names>CSG</given-names></name></person-group> (<year>1983</year>) <article-title>Report on the stony corals from the Red Sea.</article-title><source>Zoologica, (Stuttgart)</source><volume>133</volume>: <fpage>1</fpage>–<lpage>198</lpage>.</mixed-citation></ref><ref id="B65"><mixed-citation xmlns:xlink="http://www.w3.org/1999/xlink" xlink:type="simple"><person-group><name name-style="western"><surname>Sheppard</surname><given-names>CRC</given-names></name><name name-style="western"><surname>Sheppard</surname><given-names>ALS</given-names></name></person-group> (<year>1991</year>) <article-title>Corals and coral communities of Saudi Arabia.</article-title><source>Fauna of Arabia</source><volume>12</volume>: <fpage>1</fpage>–<lpage>170</lpage>.</mixed-citation></ref><ref id="B77"><mixed-citation xmlns:xlink="http://www.w3.org/1999/xlink" xlink:type="simple"><person-group><name name-style="western"><surname>Veron</surname><given-names>JEN</given-names></name></person-group> (<year>2000</year>) <source>Corals of the world</source>. <publisher-name>Australian Institute of Marine Science</publisher-name>, <publisher-loc>Townsville</publisher-loc>.</mixed-citation></ref><ref id="B15"><mixed-citation xmlns:xlink="http://www.w3.org/1999/xlink" xlink:type="simple"><person-group><name name-style="western"><surname>Dinesen</surname><given-names>ZD</given-names></name></person-group> (<year>1980</year>) <article-title>A revision of the coral genus <italic>Leptoseris</italic> (Scleractinia: Fungina: Agariciidae).</article-title><source>Memoirs of the Queensland Museum</source><volume>20</volume>: <fpage>182</fpage>–<lpage>235</lpage>.</mixed-citation></ref></ref-list></tp:taxon-treatment>
